# Supplementary material for: The Methyltransferase Region of Vesicular Stomatitis Virus L Polymerase Is a Target Site for Functional Intramolecular Insertion
Source: Viruses. 2019 Oct 26;11(11):989. doi: 10.3390/v11110989 (PMC6893670; doi:10.3390/v11110989)
Supplement: Supplementary file 1 [file viruses-11-00989-s001.zip]

Archive with 10 entries (7 files):
- supplementary files/
- supplementary files/604953 suppl video 1.mp4
- __MACOSX/
- __MACOSX/supplementary files/
- __MACOSX/supplementary files/._604953 suppl video 1.mp4
- supplementary files/suppl figure S1 revised.tif
- __MACOSX/supplementary files/._suppl figure S1 revised.tif
- supplementary files/suppl figure S2.tif
- supplementary files/suppl files captions.docx
- __MACOSX/supplementary files/._suppl files captions.docx
